# Supplementary material for: Low temperature, autotrophic microbial denitrification using thiosulfate or thiocyanate as electron donor
Source: Biodegradation. 2017 Jun 2;28(4):287–301. doi: 10.1007/s10532-017-9796-7 (PMC5500686; doi:10.1007/s10532-017-9796-7)
Supplement: Supplementary file 1 — Supplementary material 1 (XLSX 23 kb) [file 10532_2017_9796_MOESM1_ESM.xlsx]

## Sheet: 16S_relative_abundance SCN
	P1130_2070	P2043_1076	P2256_1077	P1130_2072	P2043_1077	P2256_1078
OUT Name	Aerobic Boliden inoculum	Aerobic SCN- fed R1 reactor after 231 days (15 ˚C)	Aerobic SCN- fed R1 reactor after 338 days (10 ˚C)	Anaerobic Boliden inoculum	Anaerobic SCN- fed R2 reactor after 231 days (15 ˚C)	Anaerobic SCN- fed R2 reactor after 338 days (10 ˚C)
Bacteria/Acidobacteria/Acidobacteria/Subgroup_18/OTU_000152	0	0	0	8.24029e-05	0	0
Bacteria/Acidobacteria/Acidobacteria/Subgroup_3/SJA-149/OTU_000098	0.00406147	0	0	0	0	0
Bacteria/Acidobacteria/Acidobacteria/Subgroup_4/Unknown_Family/Blastocatella/OTU_000096	0.00479327	0	0	4.12014e-05	0	0
Bacteria/Actinobacteria/Actinobacteria/Corynebacteriales/Mycobacteriaceae/Mycobacterium/OTU_000009	0.116502	0	0	0.000618022	0	0
Bacteria/Actinobacteria/Actinobacteria/Corynebacteriales/OTU_000026	0.000292719	0.0036495	0.000589547	0	0.0137888	0.0401753
Bacteria/Actinobacteria/Actinobacteria/Micrococcales/Microbacteriaceae/OTU_000078	0.000182949	0.00123466	7.96686e-05	0	0.00264115	0
Bacteria/Actinobacteria/Actinobacteria/Micrococcales/Microbacteriaceae/OTU_000092	0.00237834	0	0	0.00086523	0	0
Bacteria/Actinobacteria/Actinobacteria/Micrococcales/Microbacteriaceae/OTU_000140	0.000402488	0	0	0	0	0
Bacteria/Actinobacteria/Actinobacteria/OTU_000199	7.31797e-05	0	0.000111536	0.000123604	0	0.00182615
Bacteria/Bacteroidetes/Cytophagia/Cytophagales/Cytophagaceae/Cytophaga/OTU_000133	0.000439078	0	0	0	0	0
Bacteria/Bacteroidetes/Cytophagia/Cytophagales/Cytophagaceae/Dyadobacter/OTU_000183	0	0	0	0.000659223	0	0
Bacteria/Bacteroidetes/Cytophagia/Cytophagales/Cytophagaceae/Runella/OTU_000044	0.0218075	0	0	0	0	0
Bacteria/Bacteroidetes/Cytophagia/Cytophagales/Cytophagaceae/Runella/OTU_000105	0.00146359	0	0	0	0	0
Bacteria/Bacteroidetes/Cytophagia/Cytophagales/Cytophagaceae/uncultured/OTU_000046	0.0141603	0	0	0	0	0
Bacteria/Bacteroidetes/Cytophagia/Cytophagales/Cytophagaceae/uncultured/OTU_000091	0.00384193	0	0	0	0	0
Bacteria/Bacteroidetes/Flavobacteriia/Flavobacteriales/Cryomorphaceae/OTU_000171	0.000109769	0	0	0	0	0
Bacteria/Bacteroidetes/Flavobacteriia/Flavobacteriales/Flavobacteriaceae/Flavobacterium/OTU_000001	0	0.333412	0.293961	0	0.0363243	0.107012
Bacteria/Bacteroidetes/Flavobacteriia/Flavobacteriales/Flavobacteriaceae/Flavobacterium/OTU_000017	0.00384193	0.0163955	4.78011e-05	0.0315191	0.00336146	0.00036523
Bacteria/Bacteroidetes/Flavobacteriia/Flavobacteriales/Flavobacteriaceae/Flavobacterium/OTU_000029	0.000292719	0	0	0.0226608	0	0
Bacteria/Bacteroidetes/Flavobacteriia/Flavobacteriales/Flavobacteriaceae/Flavobacterium/OTU_000073	3.65898e-05	0.000798896	0.000302741	0.00601541	3.43006e-05	0.00073046
Bacteria/Bacteroidetes/Flavobacteriia/Flavobacteriales/Flavobacteriaceae/Flavobacterium/OTU_000074	0	0.016105	0.000860421	0	0.000788914	0.00146092
Bacteria/Bacteroidetes/Flavobacteriia/Flavobacteriales/Flavobacteriaceae/Flavobacterium/OTU_000093	0	0.0128731	0.00455704	0	0.00106332	0.00073046
Bacteria/Bacteroidetes/Flavobacteriia/Flavobacteriales/Flavobacteriaceae/Flavobacterium/OTU_000103	0.000219539	0.0112935	0.000191205	0.00140085	0.000994718	0
Bacteria/Bacteroidetes/Flavobacteriia/Flavobacteriales/Flavobacteriaceae/Flavobacterium/OTU_000106	0	0.167423	0.138448	0	0.0190368	0.0489408
Bacteria/Bacteroidetes/Flavobacteriia/Flavobacteriales/Flavobacteriaceae/Flavobacterium/OTU_000147	0	0	0	8.24029e-05	0	0
Bacteria/Bacteroidetes/Flavobacteriia/Flavobacteriales/Flavobacteriaceae/Flavobacterium/OTU_000164	0	0	0	0.000412014	0	0
Bacteria/Bacteroidetes/Flavobacteriia/Flavobacteriales/Flavobacteriaceae/Flavobacterium/OTU_000189	0	0.00214249	1.59337e-05	0	0.000102902	0
Bacteria/Bacteroidetes/Flavobacteriia/Flavobacteriales/Flavobacteriaceae/Flavobacterium/OTU_000197	0	0	0	0.00111244	0	0
Bacteria/Bacteroidetes/Flavobacteriia/Flavobacteriales/Flavobacteriaceae/NS3a_marine_group/OTU_000134	0	0	0.000111536	0.00028841	0	0.00036523
Bacteria/Bacteroidetes/Sphingobacteriia/Sphingobacteriales/Chitinophagaceae/Ferruginibacter/OTU_000008	0.000182949	0.000145254	0.00012747	0.0405422	0.0706936	0.338203
Bacteria/Bacteroidetes/Sphingobacteriia/Sphingobacteriales/Chitinophagaceae/Ferruginibacter/OTU_000155	3.65898e-05	0	0	0.000782827	0	0
Bacteria/Bacteroidetes/Sphingobacteriia/Sphingobacteriales/Chitinophagaceae/Ferruginibacter/OTU_000182	0	0	0	0.000164806	0.000240104	0.0102264
Bacteria/Bacteroidetes/Sphingobacteriia/Sphingobacteriales/Chitinophagaceae/Lacibacter/OTU_000122	0.00281742	0	0	0	0	0
Bacteria/Bacteroidetes/Sphingobacteriia/Sphingobacteriales/Chitinophagaceae/OTU_000033	0.000439078	0.000127097	0.00012747	4.12014e-05	0.0108733	0.0562454
Bacteria/Bacteroidetes/Sphingobacteriia/Sphingobacteriales/Chitinophagaceae/OTU_000145	0	0	0	0	0.000137202	0.0299489
Bacteria/Bacteroidetes/Sphingobacteriia/Sphingobacteriales/Chitinophagaceae/OTU_000151	0	0	0	0	0.000102902	0.0036523
Bacteria/Bacteroidetes/Sphingobacteriia/Sphingobacteriales/Chitinophagaceae/Sediminibacterium/OTU_000042	0.014453	0	0	0	0	0
Bacteria/Bacteroidetes/Sphingobacteriia/Sphingobacteriales/Chitinophagaceae/Sediminibacterium/OTU_000132	0.000951336	0	0	0	0	0
Bacteria/Bacteroidetes/Sphingobacteriia/Sphingobacteriales/Chitinophagaceae/Terrimonas/OTU_000121	0.00109769	0	0	0	0	0
Bacteria/Bacteroidetes/Sphingobacteriia/Sphingobacteriales/Chitinophagaceae/uncultured/OTU_000120	0.000731797	1.81567e-05	0	0.000123604	0.000754613	0.00073046
Bacteria/Bacteroidetes/Sphingobacteriia/Sphingobacteriales/Chitinophagaceae/uncultured/OTU_000128	0.00234175	0	0	0.000123604	0	0
Bacteria/Bacteroidetes/Sphingobacteriia/Sphingobacteriales/Chitinophagaceae/uncultured/OTU_000175	0	0	0	0	0	0.0120526
Bacteria/Bacteroidetes/Sphingobacteriia/Sphingobacteriales/Chitinophagaceae/uncultured/OTU_000208	0.000402488	0	0	0.000494417	0	0
Bacteria/Bacteroidetes/Sphingobacteriia/Sphingobacteriales/Chitinophagaceae/uncultured/OTU_000228	7.31797e-05	0	0	0.0028017	0	0
Bacteria/Bacteroidetes/Sphingobacteriia/Sphingobacteriales/env.OPS_17/OTU_000085	0.00461032	0	0	4.12014e-05	0	0
Bacteria/Bacteroidetes/Sphingobacteriia/Sphingobacteriales/env.OPS_17/OTU_000139	0.0021588	0	0	0	0	0
Bacteria/Bacteroidetes/Sphingobacteriia/Sphingobacteriales/NS11-12_marine_group/OTU_000041	0.00929382	0	0	4.12014e-05	0	0
Bacteria/Bacteroidetes/Sphingobacteriia/Sphingobacteriales/NS11-12_marine_group/OTU_000118	0.000987925	0	0	0	0	0
Bacteria/Bacteroidetes/Sphingobacteriia/Sphingobacteriales/PHOS-HE51/OTU_000136	0	0	0.000111536	0	0	0.00219138
Bacteria/Bacteroidetes/Sphingobacteriia/Sphingobacteriales/Sphingobacteriaceae/Pedobacter/OTU_000165	0.000146359	0	0.00012747	0.000247209	0	0
Bacteria/Chloroflexi/Anaerolineae/Anaerolineales/Anaerolineaceae/uncultured/OTU_000137	0.000548847	0	0	0	0	0
Bacteria/Chloroflexi/Dehalococcoidia/GIF9/OTU_000180	3.65898e-05	7.26269e-05	0	0.000123604	0.000171503	0
Bacteria/Cyanobacteria/Chloroplast/OTU_000115	0	0.000217881	3.18674e-05	4.12014e-05	0.000205804	0
Bacteria/Cyanobacteria/Cyanobacteria/SubsectionI/FamilyI/Synechococcus/OTU_000063	0.000804976	0	0.00138623	0.0028017	3.43006e-05	0.0168006
Bacteria/Cyanobacteria/Cyanobacteria/SubsectionI/FamilyI/Synechococcus/OTU_000209	0.000219539	0	3.18674e-05	0.000247209	0	0.00073046
Bacteria/Cyanobacteria/Cyanobacteria/SubsectionIV/FamilyI/OTU_000107	0.000292719	1.81567e-05	0	0.000741626	0	0
Bacteria/Firmicutes/Clostridia/Clostridiales/Clostridiaceae_2/Natronincola/OTU_000217	0	0.000145254	0	0	0.000617411	0
Bacteria/Firmicutes/Clostridia/Clostridiales/Clostridiaceae_2/OTU_000034	0	0.00586462	0	0	0.0103588	0
Bacteria/Firmicutes/Clostridia/Clostridiales/Family_XVII/Sulfobacillus/OTU_000177	0	0.000780739	0	0	0.00113192	0
Bacteria/Gemmatimonadetes/Gemmatimonadetes/Gemmatimonadales/Gemmatimonadaceae/Gemmatimonas/OTU_000039	0.0216612	0	0	0.000123604	0	0
Bacteria/Gemmatimonadetes/Gemmatimonadetes/Gemmatimonadales/Gemmatimonadaceae/uncultured/OTU_000051	0.0152214	0	0	4.12014e-05	0	0
Bacteria/OTU_000030	0.0106111	0.00157964	0.00119503	0.000247209	0	0
Bacteria/OTU_000081	0.000109769	0.000381291	0.000318674	4.12014e-05	0.00120052	0.00073046
Bacteria/Planctomycetes/Phycisphaerae/Phycisphaerales/Phycisphaeraceae/SM1A02/OTU_000077	0.00885474	0	0	4.12014e-05	0	0
Bacteria/Planctomycetes/Phycisphaerae/Phycisphaerales/Phycisphaeraceae/SM1A02/OTU_000173	0.000914746	0	0	0	0	0
Bacteria/Planctomycetes/Phycisphaerae/Phycisphaerales/Phycisphaeraceae/SM1A02/OTU_000221	0.000768386	0	0	0	0	0
Bacteria/Planctomycetes/Planctomycetacia/Planctomycetales/Planctomycetaceae/Gemmata/OTU_000216	0.00120746	0	0	0	0	0
Bacteria/Planctomycetes/Planctomycetacia/Planctomycetales/Planctomycetaceae/Isosphaera/OTU_000027	0.0339554	0	0	0.000412014	0	0
Bacteria/Planctomycetes/Planctomycetacia/Planctomycetales/Planctomycetaceae/Isosphaera/OTU_000053	0.009367	0	0	0.000329611	0	0
Bacteria/Planctomycetes/Planctomycetacia/Planctomycetales/Planctomycetaceae/Isosphaera/OTU_000059	0.00808635	0	0	0.000247209	0	0
Bacteria/Planctomycetes/Planctomycetacia/Planctomycetales/Planctomycetaceae/Isosphaera/OTU_000066	0.00742774	0	0	0.000329611	0	0
Bacteria/Planctomycetes/Planctomycetacia/Planctomycetales/Planctomycetaceae/Isosphaera/OTU_000187	0.000439078	0	0	4.12014e-05	0.000137202	0
Bacteria/Planctomycetes/Planctomycetacia/Planctomycetales/Planctomycetaceae/OTU_000117	0.001427	0	0	0	0	0
Bacteria/Planctomycetes/Planctomycetacia/Planctomycetales/Planctomycetaceae/OTU_000126	0.00259788	0	0	4.12014e-05	0	0
Bacteria/Planctomycetes/Planctomycetacia/Planctomycetales/Planctomycetaceae/Planctomyces/OTU_000166	0.000219539	0	0	0	0	0
Bacteria/Planctomycetes/Planctomycetacia/Planctomycetales/Planctomycetaceae/uncultured/OTU_000038	0.00793999	0	0	0.000164806	0	0
Bacteria/Planctomycetes/Planctomycetacia/Planctomycetales/Planctomycetaceae/uncultured/OTU_000049	0.0109038	0	0	0.000824029	0	0
Bacteria/Planctomycetes/Planctomycetacia/Planctomycetales/Planctomycetaceae/uncultured/OTU_000065	0.00633004	0	0	4.12014e-05	0	0
Bacteria/Planctomycetes/Planctomycetacia/Planctomycetales/Planctomycetaceae/uncultured/OTU_000072	0.00662276	0	0	0.000123604	0	0
Bacteria/Proteobacteria/Alphaproteobacteria/Caulobacterales/Caulobacteraceae/Brevundimonas/OTU_000006	0.000219539	0.0270172	0.0520236	0.00111244	0.000960417	0.00036523
Bacteria/Proteobacteria/Alphaproteobacteria/Caulobacterales/Caulobacteraceae/Brevundimonas/OTU_000020	0	0.00849735	0.00623008	4.12014e-05	0.0124168	0.0036523
Bacteria/Proteobacteria/Alphaproteobacteria/Caulobacterales/Caulobacteraceae/Brevundimonas/OTU_000084	3.65898e-05	0.000217881	0.00165711	0	0.000171503	0
Bacteria/Proteobacteria/Alphaproteobacteria/Caulobacterales/Caulobacteraceae/Caulobacter/OTU_000202	0.00146359	0	0	0	0	0
Bacteria/Proteobacteria/Alphaproteobacteria/Caulobacterales/Caulobacteraceae/Phenylobacterium/OTU_000167	0.000841566	0	0	0	0	0
Bacteria/Proteobacteria/Alphaproteobacteria/Caulobacterales/Hyphomonadaceae/OTU_000016	0.0582876	0	0	0.000164806	0	0
Bacteria/Proteobacteria/Alphaproteobacteria/Caulobacterales/Hyphomonadaceae/Woodsholea/OTU_000089	0	0.00114387	0.000191205	0	0	0
Bacteria/Proteobacteria/Alphaproteobacteria/Rhizobiales/Bradyrhizobiaceae/Bosea/OTU_000100	0	0.00099862	0.000940089	0	0.000788914	0.00073046
Bacteria/Proteobacteria/Alphaproteobacteria/Rhizobiales/Bradyrhizobiaceae/OTU_000050	0.000329308	0.00272351	0.00200765	0	0.00401317	0
Bacteria/Proteobacteria/Alphaproteobacteria/Rhizobiales/Bradyrhizobiaceae/OTU_000095	0.00124405	5.44702e-05	4.78011e-05	8.24029e-05	0.00137202	0.00036523
Bacteria/Proteobacteria/Alphaproteobacteria/Rhizobiales/Bradyrhizobiaceae/OTU_000113	0.00343944	1.81567e-05	6.37349e-05	0	3.43006e-05	0
Bacteria/Proteobacteria/Alphaproteobacteria/Rhizobiales/Bradyrhizobiaceae/OTU_000231	0.00175631	5.44702e-05	0.00012747	4.12014e-05	6.86012e-05	0.00036523
Bacteria/Proteobacteria/Alphaproteobacteria/Rhizobiales/Hyphomicrobiaceae/Devosia/OTU_000035	0.000914746	0.0026872	0.00385596	0.000329611	0.00322426	0.0036523
Bacteria/Proteobacteria/Alphaproteobacteria/Rhizobiales/Hyphomicrobiaceae/Hyphomicrobium/OTU_000172	7.31797e-05	0.000599172	0.000159337	0	0.000377307	0.00073046
Bacteria/Proteobacteria/Alphaproteobacteria/Rhizobiales/OTU_000203	0.00113428	0	0	0	0	0
Bacteria/Proteobacteria/Alphaproteobacteria/Rhizobiales/Phyllobacteriaceae/OTU_000086	0.000402488	0.000363135	0.000302741	0.00028841	0.00270975	0.00219138
Bacteria/Proteobacteria/Alphaproteobacteria/Rhizobiales/Phyllobacteriaceae/OTU_000088	7.31797e-05	0.00252379	0.0014181	0.000123604	0.000960417	0.00036523
Bacteria/Proteobacteria/Alphaproteobacteria/Rhizobiales/Phyllobacteriaceae/OTU_000225	3.65898e-05	0	0	0.000164806	0	0.00036523
Bacteria/Proteobacteria/Alphaproteobacteria/Rhizobiales/Rhizobiaceae/OTU_000013	0	0.0113843	0.00833333	0	0.0244563	0.0178963
Bacteria/Proteobacteria/Alphaproteobacteria/Rhizobiales/Rhizobiaceae/Rhizobium/OTU_000178	0	3.63135e-05	0.000159337	0	0	0
Bacteria/Proteobacteria/Alphaproteobacteria/Rhodobacterales/Rhodobacteraceae/OTU_000083	0.00362239	0	0	0	0	0
Bacteria/Proteobacteria/Alphaproteobacteria/Rhodobacterales/Rhodobacteraceae/OTU_000150	0.00226857	0	0	0	0	0
Bacteria/Proteobacteria/Alphaproteobacteria/Rhodobacterales/Rhodobacteraceae/OTU_000174	0.000109769	0	0	0	0	0
Bacteria/Proteobacteria/Alphaproteobacteria/Rhodobacterales/Rhodobacteraceae/OTU_000184	0	0	0.000191205	8.24029e-05	0	0.00109569
Bacteria/Proteobacteria/Alphaproteobacteria/Rhodobacterales/Rhodobacteraceae/OTU_000200	0.000914746	0	0	0	0	0
Bacteria/Proteobacteria/Alphaproteobacteria/Rhodobacterales/Rhodobacteraceae/Rhodobacter/OTU_000055	0.00874497	0	0	0.000164806	0	0
Bacteria/Proteobacteria/Alphaproteobacteria/Rhodospirillales/Rhodospirillaceae/uncultured/OTU_000119	0.000768386	0	0	0	0	0
Bacteria/Proteobacteria/Alphaproteobacteria/Rhodospirillales/Rhodospirillales_Incertae_Sedis/Reyranella/OTU_000024	0.00801317	0.0036495	0.0122849	0.00263689	0.00123482	0.00036523
Bacteria/Proteobacteria/Alphaproteobacteria/Rhodospirillales/Rhodospirillales_Incertae_Sedis/Reyranella/OTU_000099	0.00493963	0	0	0	0	0
Bacteria/Proteobacteria/Alphaproteobacteria/Rickettsiales/Holosporaceae/uncultured/OTU_000149	0.00124405	0	0	0	0	0
Bacteria/Proteobacteria/Alphaproteobacteria/Rickettsiales/LWSR-14/OTU_000032	0.000109769	0.00212434	0.0043499	0	0.00620841	0.0073046
Bacteria/Proteobacteria/Alphaproteobacteria/Rickettsiales/LWSR-14/OTU_000109	0.00248811	0	0	0	0	0
Bacteria/Proteobacteria/Alphaproteobacteria/Rickettsiales/Rickettsiales_Incertae_Sedis/Candidatus_Captivus/OTU_000146	7.31797e-05	1.81567e-05	0	4.12014e-05	0	0
Bacteria/Proteobacteria/Alphaproteobacteria/Rickettsiales/Rickettsiales_Incertae_Sedis/Candidatus_Odyssella/OTU_000160	0.000841566	0	0	0	0	0
Bacteria/Proteobacteria/Alphaproteobacteria/Sphingomonadales/Erythrobacteraceae/OTU_000192	0.000548847	7.26269e-05	3.18674e-05	0	0.000137202	0
Bacteria/Proteobacteria/Alphaproteobacteria/Sphingomonadales/Sphingomonadaceae/Novosphingobium/OTU_000212	0.000292719	0	0	0	0	0
Bacteria/Proteobacteria/Alphaproteobacteria/Sphingomonadales/Sphingomonadaceae/OTU_000061	0	0.00254194	0.000414277	0	0.00226384	0
Bacteria/Proteobacteria/Alphaproteobacteria/Sphingomonadales/Sphingomonadaceae/OTU_000082	0	9.07836e-05	0.000159337	0	0.00387597	0
Bacteria/Proteobacteria/Alphaproteobacteria/Sphingomonadales/Sphingomonadaceae/OTU_000102	0.0021588	0	0	0	0	0
Bacteria/Proteobacteria/Alphaproteobacteria/Sphingomonadales/Sphingomonadaceae/OTU_000138	0.000182949	0.000435761	0.000541746	0	6.86012e-05	0.00036523
Bacteria/Proteobacteria/Alphaproteobacteria/Sphingomonadales/Sphingomonadaceae/Sphingobium/OTU_000191	0.000512258	0	0	0	0	0
Bacteria/Proteobacteria/Alphaproteobacteria/Sphingomonadales/Sphingomonadaceae/Sphingosinicella/OTU_000052	3.65898e-05	0.000199724	0.000111536	0	0.0116279	0.00109569
Bacteria/Proteobacteria/Betaproteobacteria/Burkholderiales/Alcaligenaceae/OTU_000079	0.000109769	0.00145254	0.00285214	4.12014e-05	0.000137202	0
Bacteria/Proteobacteria/Betaproteobacteria/Burkholderiales/Comamonadaceae/OTU_000011	0	0.000272351	3.18674e-05	0	0.107807	0.00511322
Bacteria/Proteobacteria/Betaproteobacteria/Burkholderiales/Comamonadaceae/OTU_000014	0	0.000871523	4.78011e-05	0	0.0805035	0.0219138
Bacteria/Proteobacteria/Betaproteobacteria/Burkholderiales/Comamonadaceae/OTU_000015	0.00153677	0.0109848	0.00717017	0.00103004	0.023736	0.00182615
Bacteria/Proteobacteria/Betaproteobacteria/Burkholderiales/Comamonadaceae/OTU_000040	0.00182949	7.26269e-05	0	0.00197767	0.0158469	0
Bacteria/Proteobacteria/Betaproteobacteria/Burkholderiales/Comamonadaceae/OTU_000048	0	9.07836e-05	0	0.000412014	0.00984428	0.00182615
Bacteria/Proteobacteria/Betaproteobacteria/Burkholderiales/Comamonadaceae/OTU_000058	0.00852543	0	0	0.000824029	0	0
Bacteria/Proteobacteria/Betaproteobacteria/Burkholderiales/Comamonadaceae/OTU_000060	0.000109769	0.00172489	0.00109943	0	0.000308705	0.00036523
Bacteria/Proteobacteria/Betaproteobacteria/Burkholderiales/Comamonadaceae/OTU_000071	0.0032199	0.000962307	0.00109943	0.000494417	0.000411607	0
Bacteria/Proteobacteria/Betaproteobacteria/Burkholderiales/Comamonadaceae/OTU_000101	0.000475668	0.000290508	0.000286807	0.000123604	0.000240104	0
Bacteria/Proteobacteria/Betaproteobacteria/Burkholderiales/Comamonadaceae/OTU_000108	0	7.26269e-05	3.18674e-05	0	0.00415037	0.0036523
Bacteria/Proteobacteria/Betaproteobacteria/Burkholderiales/Comamonadaceae/OTU_000110	0.00347603	0	0	0.000164806	0	0
Bacteria/Proteobacteria/Betaproteobacteria/Burkholderiales/Comamonadaceae/OTU_000143	0.000548847	0	0	0.000947633	0.000102902	0
Bacteria/Proteobacteria/Betaproteobacteria/Burkholderiales/Comamonadaceae/OTU_000159	0.00230516	0.000308664	0.00012747	0	0.000343006	0
Bacteria/Proteobacteria/Betaproteobacteria/Burkholderiales/Comamonadaceae/OTU_000168	0	0	7.96686e-05	0.00214247	0.000308705	0
Bacteria/Proteobacteria/Betaproteobacteria/Burkholderiales/Comamonadaceae/OTU_000198	0.000439078	0	0	0	0	0
Bacteria/Proteobacteria/Betaproteobacteria/Burkholderiales/Comamonadaceae/OTU_000205	0	0	0	0.00028841	0	0
Bacteria/Proteobacteria/Betaproteobacteria/Burkholderiales/Comamonadaceae/OTU_000207	0	0	0	0	0.00116622	0
Bacteria/Proteobacteria/Betaproteobacteria/Burkholderiales/Comamonadaceae/Polaromonas/OTU_000111	0.00131723	1.81567e-05	0	0.000206007	0	0
Bacteria/Proteobacteria/Betaproteobacteria/Burkholderiales/Comamonadaceae/Rhizobacter/OTU_000007	0.122686	0	0	0.000206007	0	0
Bacteria/Proteobacteria/Betaproteobacteria/Burkholderiales/Comamonadaceae/Rhizobacter/OTU_000067	0.00428101	0	0	0	0	0
Bacteria/Proteobacteria/Betaproteobacteria/Burkholderiales/OTU_000047	0.00786681	0	0	0.000782827	0	0
Bacteria/Proteobacteria/Betaproteobacteria/Burkholderiales/OTU_000226	0.000219539	0	0	0.000659223	0	0
Bacteria/Proteobacteria/Betaproteobacteria/Hydrogenophilales/Hydrogenophilaceae/Thiobacillus/OTU_000002	0	0.109757	0.215583	4.12014e-05	0.00600261	0.055515
Bacteria/Proteobacteria/Betaproteobacteria/Hydrogenophilales/Hydrogenophilaceae/Thiobacillus/OTU_000003	0.0593853	0.0224236	0.00154557	0.317663	0.0407834	0.00547845
Bacteria/Proteobacteria/Betaproteobacteria/Hydrogenophilales/Hydrogenophilaceae/Thiobacillus/OTU_000005	0.0456641	0.0136175	0.000876354	0.21981	0.0361871	0.00182615
Bacteria/Proteobacteria/Betaproteobacteria/Hydrogenophilales/Hydrogenophilaceae/Thiobacillus/OTU_000018	0.00881815	0.00844288	0.000669216	0.0715257	0.0540921	0.00657414
Bacteria/Proteobacteria/Betaproteobacteria/Hydrogenophilales/Hydrogenophilaceae/Thiobacillus/OTU_000019	0	0.00132544	0.000334608	0.000247209	0.0536805	0.0511322
Bacteria/Proteobacteria/Betaproteobacteria/Hydrogenophilales/Hydrogenophilaceae/Thiobacillus/OTU_000021	0.0025247	0	0	0.0888715	0.000102902	0
Bacteria/Proteobacteria/Betaproteobacteria/Hydrogenophilales/Hydrogenophilaceae/Thiobacillus/OTU_000043	0.000439078	0.00305033	0.000334608	0.0201475	0.00157783	0.00255661
Bacteria/Proteobacteria/Betaproteobacteria/Hydrogenophilales/Hydrogenophilaceae/Thiobacillus/OTU_000062	0	0.0012165	0.000541746	0.00374933	0.000960417	0.00073046
Bacteria/Proteobacteria/Betaproteobacteria/Hydrogenophilales/Hydrogenophilaceae/Thiobacillus/OTU_000064	0.00347603	0	1.59337e-05	0.0478349	3.43006e-05	0
Bacteria/Proteobacteria/Betaproteobacteria/Hydrogenophilales/Hydrogenophilaceae/Thiobacillus/OTU_000116	0.000804976	0.0041942	0.000525813	0.0110832	0.0058311	0.00182615
Bacteria/Proteobacteria/Betaproteobacteria/Hydrogenophilales/Hydrogenophilaceae/Thiobacillus/OTU_000125	0	0.122431	0.177804	0	0.00655142	0.0471147
Bacteria/Proteobacteria/Betaproteobacteria/Hydrogenophilales/Hydrogenophilaceae/Thiobacillus/OTU_000142	0	0.000526545	0.00130656	0	3.43006e-05	0.00036523
Bacteria/Proteobacteria/Betaproteobacteria/Hydrogenophilales/Hydrogenophilaceae/Thiobacillus/OTU_000186	0	0.0194459	0.0290631	0	0.000651712	0.00620891
Bacteria/Proteobacteria/Betaproteobacteria/Hydrogenophilales/Hydrogenophilaceae/Thiobacillus/OTU_000195	0	0	0	0.00028841	0	0
Bacteria/Proteobacteria/Betaproteobacteria/Hydrogenophilales/Hydrogenophilaceae/Thiobacillus/OTU_000206	7.31797e-05	0.0012165	0.000350542	0.01063	0.00113192	0.00109569
Bacteria/Proteobacteria/Betaproteobacteria/Hydrogenophilales/Hydrogenophilaceae/Thiobacillus/OTU_000219	0	0.00119834	0.000860421	0	0.000274405	0.00328707
Bacteria/Proteobacteria/Betaproteobacteria/Hydrogenophilales/Hydrogenophilaceae/Thiobacillus/OTU_000222	0	0	0	0.000123604	0	0
Bacteria/Proteobacteria/Betaproteobacteria/Hydrogenophilales/Hydrogenophilaceae/Thiobacillus/OTU_000227	0.000109769	0	0	0.000206007	0	0
Bacteria/Proteobacteria/Betaproteobacteria/Hydrogenophilales/Hydrogenophilaceae/Thiobacillus/OTU_000230	0.00160995	0.000544702	1.59337e-05	0.0151209	0.00168073	0
Bacteria/Proteobacteria/Betaproteobacteria/Hydrogenophilales/Hydrogenophilaceae/uncultured/OTU_000196	3.65898e-05	0	0	8.24029e-05	0	0
Bacteria/Proteobacteria/Betaproteobacteria/Methylophilales/Methylophilaceae/OTU_000045	0.0140871	0	0	0	0	0
Bacteria/Proteobacteria/Betaproteobacteria/Nitrosomonadales/Nitrosomonadaceae/Nitrosospira/OTU_000022	0.0308818	0.000308664	9.56023e-05	0.0030077	0.00408177	0.00109569
Bacteria/Proteobacteria/Betaproteobacteria/Nitrosomonadales/Nitrosomonadaceae/uncultured/OTU_000075	0.00698866	0	0	0	0	0
Bacteria/Proteobacteria/Betaproteobacteria/Nitrosomonadales/Nitrosomonadaceae/uncultured/OTU_000080	0.00523235	0	0	0	0	0
Bacteria/Proteobacteria/Betaproteobacteria/Nitrosomonadales/Nitrosomonadaceae/uncultured/OTU_000148	0.00102452	0	0	0	0	0
Bacteria/Proteobacteria/Betaproteobacteria/Nitrosomonadales/Nitrosomonadaceae/uncultured/OTU_000153	0.000439078	1.81567e-05	0	0	0	0
Bacteria/Proteobacteria/Betaproteobacteria/OTU_000130	0.00131723	0	0	0	0	0
Bacteria/Proteobacteria/Deltaproteobacteria/Desulfarculales/Desulfarculaceae/Desulfatiglans/OTU_000218	0.000182949	0.000254194	0	8.24029e-05	0.00054881	0
Bacteria/Proteobacteria/Deltaproteobacteria/Desulfobacterales/Desulfobacteraceae/Desulfobacula/OTU_000161	3.65898e-05	7.26269e-05	0	4.12014e-05	0.000240104	0
Bacteria/Proteobacteria/Deltaproteobacteria/Desulfovibrionales/Desulfohalobiaceae/Desulfonatronovibrio/OTU_000114	0	0.00118019	0	0	0.00222954	0
Bacteria/Proteobacteria/Deltaproteobacteria/Sh765B-TzT-29/OTU_000023	0.0371021	9.07836e-05	1.59337e-05	0.000206007	0	0
Bacteria/Proteobacteria/Epsilonproteobacteria/Campylobacterales/Campylobacteraceae/Arcobacter/OTU_000090	0.00153677	0.000145254	0	0.000123604	0.000240104	0
Bacteria/Proteobacteria/Epsilonproteobacteria/Campylobacterales/Helicobacteraceae/Sulfurimonas/OTU_000057	0.000439078	0	0	0.0114952	0	0
Bacteria/Proteobacteria/Epsilonproteobacteria/Campylobacterales/Helicobacteraceae/Sulfurimonas/OTU_000157	0.000182949	0	0	0.00168926	0	0
Bacteria/Proteobacteria/Epsilonproteobacteria/Campylobacterales/Helicobacteraceae/Sulfurovum/OTU_000162	0.000256129	1.81567e-05	0	0	0.000102902	0
Bacteria/Proteobacteria/Gammaproteobacteria/Acidithiobacillales/Acidithiobacillaceae/Acidithiobacillus/OTU_000054	0	0.0018883	0	0	0.00452768	0
Bacteria/Proteobacteria/Gammaproteobacteria/Alteromonadales/Shewanellaceae/Shewanella/OTU_000123	0.000256129	0	0	0	0	0
Bacteria/Proteobacteria/Gammaproteobacteria/Alteromonadales/Shewanellaceae/Shewanella/OTU_000201	0.000914746	9.07836e-05	0	0	3.43006e-05	0
Bacteria/Proteobacteria/Gammaproteobacteria/Chromatiales/Chromatiaceae/Rheinheimera/OTU_000176	0.00128064	0	0	0	0	0
Bacteria/Proteobacteria/Gammaproteobacteria/Chromatiales/Halothiobacillaceae/OTU_000204	0	9.07836e-05	0	0	0.000274405	0
Bacteria/Proteobacteria/Gammaproteobacteria/Legionellales/Legionellaceae/Legionella/OTU_000124	0.000219539	0	0	0.000247209	0	0
Bacteria/Proteobacteria/Gammaproteobacteria/NKB5/OTU_000158	0.000402488	0	0	4.12014e-05	0	0
Bacteria/Proteobacteria/Gammaproteobacteria/Oceanospirillales/Halomonadaceae/Halomonas/OTU_000112	0.000658617	0.000145254	0	4.12014e-05	0.000171503	0
Bacteria/Proteobacteria/Gammaproteobacteria/Oceanospirillales/Halomonadaceae/Halomonas/OTU_000229	0.000256129	0.000181567	0	0	0.000137202	0
Bacteria/Proteobacteria/Gammaproteobacteria/Oceanospirillales/Oceanospirillaceae/Nitrincola/OTU_000131	0	0.000581015	0	0	0.00113192	0
Bacteria/Proteobacteria/Gammaproteobacteria/OTU_000056	0.000804976	0	0	0.016769	0	0
Bacteria/Proteobacteria/Gammaproteobacteria/OTU_000087	0.00300037	0	0	0	0	0
Bacteria/Proteobacteria/Gammaproteobacteria/Pseudomonadales/Pseudomonadaceae/Pseudomonas/OTU_000031	0.0111599	0	0.000493945	0	3.43006e-05	0
Bacteria/Proteobacteria/Gammaproteobacteria/Pseudomonadales/Pseudomonadaceae/Pseudomonas/OTU_000144	0.000109769	0	0	0	0	0
Bacteria/Proteobacteria/Gammaproteobacteria/Pseudomonadales/Pseudomonadaceae/Pseudomonas/OTU_000190	0	3.63135e-05	0.000541746	0	6.86012e-05	0
Bacteria/Proteobacteria/Gammaproteobacteria/Thiotrichales/Piscirickettsiaceae/OTU_000223	0	0.000236037	0	0	0.000445908	0
Bacteria/Proteobacteria/Gammaproteobacteria/Xanthomonadales/Solimonadaceae/uncultured/OTU_000194	0.000731797	0.000127097	0.000159337	0	0.000308705	0
Bacteria/Proteobacteria/Gammaproteobacteria/Xanthomonadales/Xanthomonadaceae/Arenimonas/OTU_000127	3.65898e-05	0	0	0.00329611	0	0
Bacteria/Proteobacteria/Gammaproteobacteria/Xanthomonadales/Xanthomonadaceae/OTU_000010	0	0.00958675	0.000940089	4.12014e-05	0.0576936	0.0116874
Bacteria/Proteobacteria/Gammaproteobacteria/Xanthomonadales/Xanthomonadaceae/Rhodanobacter/OTU_000012	0.0117453	0.00406711	0.000398343	0.0137201	0.0424299	0.0197224
Bacteria/Proteobacteria/Gammaproteobacteria/Xanthomonadales/Xanthomonadaceae/Rhodanobacter/OTU_000068	0.00680571	0.000308664	1.59337e-05	0.00325491	0.000102902	0
Bacteria/Proteobacteria/Gammaproteobacteria/Xanthomonadales/Xanthomonadaceae/Rhodanobacter/OTU_000097	0.00332967	0	0	0.000164806	0	0
Bacteria/Proteobacteria/Gammaproteobacteria/Xanthomonadales/Xanthomonadaceae/Rhodanobacter/OTU_000135	0.00135382	0	0	0.000370813	3.43006e-05	0
Bacteria/Proteobacteria/Gammaproteobacteria/Xanthomonadales/Xanthomonadaceae/Stenotrophomonas/OTU_000070	0	0.000726269	0.00317081	0	0.00102902	0
Bacteria/Proteobacteria/OTU_000004	0.000512258	0.0108214	0.0129063	8.24029e-05	0.176065	0.0346969
Bacteria/SHA-109/OTU_000036	0.00944018	0	0	4.12014e-05	0	0
Bacteria/Spirochaetae/Spirochaetes/Spirochaetales/Leptospiraceae/Turneriella/OTU_000129	0.00150018	0	0	0	0	0
Bacteria/TA06/OTU_000163	0.000109769	3.63135e-05	0	0.000700424	0.000171503	0
Bacteria/Tenericutes/Mollicutes/NB1-n/OTU_000220	7.31797e-05	0	0	0	0	0
Bacteria/Verrucomicrobia/Spartobacteria/Chthoniobacterales/OTU_000185	0.000329308	0	1.59337e-05	0.00028841	0	0.00036523
Bacteria/Verrucomicrobia/Verrucomicrobiae/Verrucomicrobiales/Verrucomicrobiaceae/OTU_000037	0.0182949	0	0	4.12014e-05	0	0
Bacteria/Verrucomicrobia/Verrucomicrobiae/Verrucomicrobiales/Verrucomicrobiaceae/Prosthecobacter/OTU_000069	0.0075375	0	0	4.12014e-05	0	0
Unclassified/OTU_000025	0.0308452	0	0	0.000123604	6.86012e-05	0
Unclassified/OTU_000028	0.017307	0	0	8.24029e-05	0	0
Unclassified/OTU_000076	0.00406147	0	0	0	0	0
Unclassified/OTU_000094	0.00332967	0	0	0	0	0
Unclassified/OTU_000104	0	0	0	0.00193647	0	0
Unclassified/OTU_000141	0.000658617	0	0	0	0	0
Unclassified/OTU_000154	0	0	0	0	0.000617411	0
Unclassified/OTU_000156	0	0	0	0.00028841	3.43006e-05	0
Unclassified/OTU_000169	0	0	0	0	0.000274405	0
Unclassified/OTU_000170	0	0.000199724	0.000254939	0	3.43006e-05	0
Unclassified/OTU_000179	0	0	0	8.24029e-05	0	0
Unclassified/OTU_000181	0	0	0	8.24029e-05	0	0
Unclassified/OTU_000188	0	0	0	8.24029e-05	0	0
Unclassified/OTU_000193	0.000768386	0	0	0	0	0
Unclassified/OTU_000210	3.65898e-05	0.000145254	0	0	0.000445908	0
Unclassified/OTU_000211	0	0	0	8.24029e-05	0	0
Unclassified/OTU_000213	7.31797e-05	0	0	0	0	0
Unclassified/OTU_000214	0	0	0	8.24029e-05	0	0
Unclassified/OTU_000215	0.000146359	0	0	8.24029e-05	0	0
Unclassified/OTU_000224	0	0	0	0	0.000171503	0
