# Supplementary material for: Low temperature, autotrophic microbial denitrification using thiosulfate or thiocyanate as electron donor
Source: Biodegradation. 2017 Jun 2;28(4):287–301. doi: 10.1007/s10532-017-9796-7 (PMC5500686; doi:10.1007/s10532-017-9796-7)
Supplement: Supplementary file 2 — Supplementary material 2 (XLSX 13 kb) [file 10532_2017_9796_MOESM2_ESM.xlsx]

## Sheet: 16S_relative_abundance S2O3
	P933_1095	P933_1096
OTU Name	Microaerophilic S2O32- R3 reactor	Microaerophilic S2O32- R3 reactor
Bacteria/Actinobacteria/Actinobacteria/Corynebacteriales/Nocardiaceae/Rhodococcus/OTU_000025	0.00115725	0.00181454
Bacteria/Actinobacteria/Actinobacteria/Micrococcales/Microbacteriaceae/Leifsonia/OTU_000016	0.00430496	0.0028173
Bacteria/Actinobacteria/Actinobacteria/Micrococcales/Microbacteriaceae/OTU_000019	0.00208304	0.00176678
Bacteria/Actinobacteria/Actinobacteria/Micrococcales/Microbacteriaceae/OTU_000020	0.00407351	0.00391558
Bacteria/Actinobacteria/Actinobacteria/Micrococcales/OTU_000024	0.00175901	0.00105052
Bacteria/Bacteroidetes/Flavobacteria/Flavobacteriales/Flavobacteriaceae/Chryseobacterium/OTU_000003	0.132296	0.127065
Bacteria/Bacteroidetes/Flavobacteria/Flavobacteriales/Flavobacteriaceae/Flavobacterium/OTU_000037	0.000277739	0.000334257
Bacteria/Bacteroidetes/Flavobacteria/Flavobacteriales/Flavobacteriaceae/NS3a_marine_group/OTU_000041	0.000324029	0.000811766
Bacteria/Bacteroidetes/Sphingobacteriia/Sphingobacteriales/Sphingobacteriaceae/Mucilaginibacter/OTU_000021	0.00143499	0.0027218
Bacteria/Proteobacteria/Alphaproteobacteria/Caulobacterales/Caulobacteraceae/Brevundimonas/OTU_000011	0.0120354	0.0140865
Bacteria/Proteobacteria/Alphaproteobacteria/Caulobacterales/Caulobacteraceae/Brevundimonas/OTU_000026	0.00134241	0.00119377
Bacteria/Proteobacteria/Alphaproteobacteria/Rhizobiales/Bradyrhizobiaceae/Bosea/OTU_000008	0.0216174	0.0226339
Bacteria/Proteobacteria/Alphaproteobacteria/Rhizobiales/Bradyrhizobiaceae/OTU_000010	0.0521687	0.0322796
Bacteria/Proteobacteria/Alphaproteobacteria/Rhizobiales/Bradyrhizobiaceae/Rhodopseudomonas/OTU_000004	0.175716	0.157483
Bacteria/Proteobacteria/Alphaproteobacteria/Rhizobiales/Hyphomicrobiaceae/Hyphomicrobium/OTU_000013	0.0130075	0.0131315
Bacteria/Proteobacteria/Alphaproteobacteria/Rhizobiales/Phyllobacteriaceae/Mesorhizobium/OTU_000014	0.00884136	0.0106485
Bacteria/Proteobacteria/Alphaproteobacteria/Rhizobiales/Rhizobiaceae/Rhizobium/OTU_000005	0.0615192	0.0660395
Bacteria/Proteobacteria/Alphaproteobacteria/Rhodobacterales/Rhodobacteraceae/OTU_000028	0.00129612	0.000573011
Bacteria/Proteobacteria/Alphaproteobacteria/Rhodobacterales/Rhodobacteraceae/Pseudorhodobacter/OTU_000035	0.00013887	0.000811766
Bacteria/Proteobacteria/Alphaproteobacteria/Rickettsiales/Rickettsiaceae/Rickettsia/OTU_000044	0	9.55019e-05
Bacteria/Proteobacteria/Alphaproteobacteria/Sphingomonadales/Sphingomonadaceae/Sphingomonas/OTU_000006	0.0407814	0.0425938
Bacteria/Proteobacteria/Alphaproteobacteria/Sphingomonadales/Sphingomonadaceae/Sphingomonas/OTU_000009	0.0276813	0.0327571
Bacteria/Proteobacteria/Alphaproteobacteria/Sphingomonadales/Sphingomonadaceae/Sphingopyxis/OTU_000017	0.00374948	0.00448859
Bacteria/Proteobacteria/Betaproteobacteria/Burkholderiales/Comamonadaceae/Comamonas/OTU_000022	0.00374948	0.00305606
Bacteria/Proteobacteria/Betaproteobacteria/Burkholderiales/Comamonadaceae/Limnohabitans/OTU_000045	0.000462899	0.000143253
Bacteria/Proteobacteria/Betaproteobacteria/Burkholderiales/Comamonadaceae/OTU_000012	0.00805444	0.0170948
Bacteria/Proteobacteria/Betaproteobacteria/Burkholderiales/Comamonadaceae/OTU_000043	0.000555478	0.00148028
Bacteria/Proteobacteria/Betaproteobacteria/Burkholderiales/Comamonadaceae/OTU_000046	0.00013887	9.55019e-05
Bacteria/Proteobacteria/Betaproteobacteria/Burkholderiales/Comamonadaceae/Paucibacter/OTU_000033	0.000370319	0.000907268
Bacteria/Proteobacteria/Betaproteobacteria/Burkholderiales/Family_Incertae_Sedis/Thiomonas/OTU_000002	0.182289	0.183125
Bacteria/Proteobacteria/Betaproteobacteria/Burkholderiales/Oxalobacteraceae/Herbaspirillum/OTU_000031	0.000324029	0.0027218
Bacteria/Proteobacteria/Betaproteobacteria/Hydrogenophilales/Hydrogenophilaceae/Thiobacillus/OTU_000001	0.195528	0.20552
Bacteria/Proteobacteria/Epsilonproteobacteria/Campylobacterales/Campylobacteraceae/Arcobacter/OTU_000034	0.000601768	0.00100277
Bacteria/Proteobacteria/Gammaproteobacteria/Alteromonadales/Shewanellaceae/Shewanella/OTU_000018	0.000231449	0.00248305
Bacteria/Proteobacteria/Gammaproteobacteria/Oceanospirillales/Halomonadaceae/Halomonas/OTU_000036	0.00013887	0.00214879
Bacteria/Proteobacteria/Gammaproteobacteria/Pseudomonadales/Moraxellaceae/Acinetobacter/OTU_000042	0.000185159	0.000573011
Bacteria/Proteobacteria/Gammaproteobacteria/Xanthomonadales/Xanthomonadaceae/Rhodanobacter/OTU_000007	0.0311068	0.0292713
Bacteria/Proteobacteria/Gammaproteobacteria/Xanthomonadales/Xanthomonadaceae/Rhodanobacter/OTU_000015	0.00513818	0.00382007
Bacteria/Proteobacteria/Gammaproteobacteria/Xanthomonadales/Xanthomonadaceae/Rhodanobacter/OTU_000023	0.000555478	0.000286506
Unclassified/OTU_000027	0.00101838	0.00200554
Unclassified/OTU_000029	0.000879507	0.000573011
Unclassified/OTU_000030	0.000555478	0.00119377
Unclassified/OTU_000032	0	0.000429758
Unclassified/OTU_000038	0	0.00052526
Unclassified/OTU_000039	0.000185159	9.55019e-05
Unclassified/OTU_000040	0.000324029	0.000334257
